# Supplementary material for: Cereal Crop Proteomics: Systemic Analysis of Crop Drought Stress Responses Towards Marker-Assisted Selection Breeding
Source: Front Plant Sci. 2017 Jun 2;8:757. doi: 10.3389/fpls.2017.00757 (PMC5454074; doi:10.3389/fpls.2017.00757)
Supplement: Supporting Table 2 — Comparative proteomic analysis between wheat and pearl millet. [file Table2.xlsx]

## Sheet: Sheet1
Chaudhary et al., 2015				Ghatak et al., 2016
Forward SSH Library					Orthologues		Tissue	Expression under stress
>Contig_6	LOC_Os01g57962.1	Photosystem I P700 chlorophyll a apoprotein A2,		Pearl Millet Accession	Rice	Arabidopsis
>Contig_12	LOC_Os11g06720.1	Abscisic stress ripening protein		Pgl_GLEAN_10026552	LOC_Os06g46770.1	AT2G47110	Root stress, Leaf stress	Increaded levels
>Contig_23	LOC_Os08g43560.1	Ascorbate Peroxidase		Pgl_GLEAN_10033371	LOC_Os05g23740.1	AT5G09590	Root stress	Increased levels
>Contig_11	LOC_Os11g48090.2	Inosine-5'-monophosphate dehydrogenase		Pgl_GLEAN_10015850	LOC_Os08g43560.1	AT1G71695	Root Stress	Increased levels
>Contig_53	LOC_Os09g33500.2	Putative beta-1, 3-glucanase		Pgl_GLEAN_10034939	LOC_Os05g47980.1	AT2G07698	Leaf Control	Increased levels
>Contig_44	LOC_Os02g13640.1	Glyoxalase		Pgl_GLEAN_10002584	LOC_Os02g13840.1	AT3G58750	Leaf control	Increased levels
>Contig_15	LOC_Os03g17870.1	Metallothionein, putative, expressed		Pgl_GLEAN_10024933	LOC_Os05g33380.1	AT4G26530	Leaf control	Increased levels
>Contig_26	LOC_Os10g38206.1	NADPH-dependent oxidoreductase, putative,
>Contig_33	LOC_Os11g48040.1	Mitochondrial carrier protein, putative, expressed
>Contig_47	LOC_Os12g05860.1	Cupin domain containing protein, expressed
>Contig_60	LOC_Os02g13840.1	Citrate synthase, putative, expressed
>Contig_50	LOC_Os05g47980.1	ATP synthase, putative, expressed
>Contig_35	LOC_Os04g16856.1	Chloroplast 30S ribosomal protein S7, putative,
>Contig_36	LOC_Os09g33500.2	Transketolase, putative, expressed
>Contig_51	LOC_Os01g55470.1	Transposon protein, putative
>Contig_45	LOC_Os05g23740.1	DnaK family protein, putative, expressed
>Contig_58	LOC_Os11g11390.1	Ribosomal protein, putative, expressed
>Contig_43	LOC_Os01g17170.1	Magnesium-protoporphyrin IX monomethylestercyclase, chloroplast precursor, putative, expressed
>Contig_45	LOC_Os08g39140.2	Hsp70 proteins
>Contig_37	LOC_Os05g49200.1	Aspartic proteinase oryzasin-1 precursor, putative,
>Contig_28	LOC_Os06g46770.1	Ubiquitin family protein, putative, expressed
>Contig_35	LOC_Os04g16856.1	Chloroplast 30S ribosomal protein
>Contig_18	LOC_Os06g46149.2	Serine/arginine rich (SR)
Reverse SSH Library
>Contig_11	LOC_Os07g34589.3	Translation initiation factor SUI1, putative, expre
>Contig_16	LOC_Os05g23610.1	Protein phosphatase inhibitor 2 containing protein,
>Contig_20	LOC_Os07g38110.1	tic20, putative, expressed
>Contig_21	LOC_Os01g16240.1	OsCam1-3—Calmodulin, expressed
>Contig_19	LOC_Os05g33380.1	Fructose-bisphospatealdolaseisozyme, putative, expressed
>Contig_13	LOC_Os01g57966.1	Photosystem I assembly protein ycf3, putative, expressed
>Contig_14	LOC_Os03g17000.2	NAD dependent epimerase/dehydratase family domain
>Contig_14	LOC_Os03g17000.2	NAD dependent epimerase/dehydratase family domain containing protein, expressed
